# Supplementary material for: Association of dietary inflammatory index and the SARS-CoV-2 infection incidence, severity and mortality of COVID-19: a systematic review and dose-response meta-analysis
Source: Nutr J. 2024 Feb 20;23:21. doi: 10.1186/s12937-024-00927-3 (PMC10877845; doi:10.1186/s12937-024-00927-3)
Supplement: Supplementary file 1 — Supplementary Material 1 [file 12937_2024_927_MOESM1_ESM.xlsx]

## Sheet: Sheet1
Subjects	Items	Standards	Score
			Zhao et al. 2023	Miyoshi et al. 2016	Anand et al. 2016	Poulsen et al. 2015	Dennis et al. 2012
Selection	1.Is the case definition adequate?	1.Yes, with independent validation*
		2.Yes, eg record linkage or based on self reports	0	0	0		0
		3.No description				0
	2.Representativeness of the cases	1.Consecutive or obviously representative series of cases*	1
		2.Potential for selection biases or not stated		0	0	0	0
	3.Selection of Controls	1.Community controls*	1	1	1	1	1
		2.Hospital controls
		3.No description
	4.Definition of Controls	1.No history of disease (endpoint)*	1	1	1	1	1
		2.No description of source
Comparability	Comparability of cases and controls on the basis of the design or analysis	1.Study controls for the most important factor*	1	1	1	1	1
		2.Study controls for any additional factor (This criteria could be modified to indicate specific control for a second important factor*	1	1	1	1	1
Exposure	1.Ascertainment of exposure	1.Secure record (eg surgical records)*
		2.Structured interview where blind to case/control status*
		3.Interview not blinded to case/control status				0	0
		4.Written self report or medical record only	0	0	0
		5.No description
	2.Same method of ascertainment for cases and controls	1.Yes*	1	1	1	1	1
		2.No
	3.Non-Response Rate	1.Same rate for both groups*	1	1	1
		2.Non respondents described				0	0
		3.Rate different and no designation
			7	6	6	5	5
